# Supplementary material for: Consumption of meals prepared away from home is associated with inadequacy of dietary fiber, vitamin C and mineral intake among Japanese adults: analysis from the 2015 National Health and Nutrition Survey
Source: Nutr J. 2021 Apr 23;20:40. doi: 10.1186/s12937-021-00693-6 (PMC8066977; doi:10.1186/s12937-021-00693-6)
Supplement: Supplementary file 1 — Additional file 1. [file 12937_2021_693_MOESM1_ESM.xlsx]

## Sheet: Table 1
Table 1. Characteristics of 2221 Japnaese adults aged 18-64 years accoring to frequency of consumption meals prepared away from home [Mean(SD) or n (%)]
			Men											Women
			Frequency of consuming meals prepared away from home											Frequency of consuming meals prepared away from home
			Never (n=391)			Once (n=393)			Twice or more (n=137)			p*		Never (n=820)			Once (n=402)			Twice or more (n=78)			p*
Age (years), Mean (SD)			49.05	12.35		49.05	11.95		45.54	12.5		0.0005		48.79	11.29		46.58	11.51		45.68	11.2		0.0012
Age category, n (%)												0.0044											0.0311
	18-34 years		59	15.09		64	16.28		36	26.28				101	12.32		61	15.17		16	20.51
	35-50years		128	32.74		157	39.95		43	31.39				317	38.66		174	43.28		33	42.31
	51-64 years		204	52.17		172	43.77		58	42.34				402	49.02		167	41.54		29	37.18
Body mass index (kg/m2), Mean (SD)			23.72	3.37		23.96	3.57		24.22	4.3		0.3352		22	3.4		21.92	3.79		22.48	4.07		0.4552
Body mass index category, n (%)												0.114											0.3382
	Underweight (<18.5)		8	2.05		15	3.82		7	5.11				90	10.98		56	13.93		6	7.69
	Normal (18.5 - 25)		262	67.01		245	62.34		77	56.2				592	72.2		279	69.4		55	70.51
	Overweight (25≤)		121	30.95		133	33.84		53	38.69				138	16.83		67	16.67		17	21.79
Occupation, n(%)												0.2											<0.001
	Professional / manager		122	31.2		151	38.42		49	35.77				102	12.44		81	20.15		18	23.08
	Sales / service / clerical		87	22.25		99	25.19		32	23.36				304	37.07		190	47.26		39	50
	Security / transpotation / labor		132	33.76		109	27.74		42	30.66				79	9.63		35	8.71		3	3.85
	Students		6	1.53		8	2.04		3	2.19				14	1.71		9	2.24		0	0
	Housewife		6	1.53		2	0.51		3	2.19				308	37.56		81	20.15		15	19.23
	Not in paid employment		38	9.72		24	6.11		8	5.84				13	1.59		6	1.49		3	3.85
Living alone, n(%)			20	5.12		22	5.6		35	25.55		<0.001		51	6.22		29	7.21		14	17.95		0.0007
Region, n(%)												<0.001											0.1678
	Hokkaido and Tohoku		54	13.81		33	8.4		16	11.68				85	10.37		40	9.95		7	8.97
	Kanto		102	26.09		162	41.22		43	31.39				243	29.63		151	37.56		21	26.92
	Hokuriku and Tokai		64	16.37		73	18.58		25	18.25				157	19.15		75	18.66		16	20.51
	Kinki		75	19.18		59	15.01		32	23.36				159	19.39		58	14.43		19	24.36
	Shikoku and Chugoku		45	11.51		32	8.14		7	5.11				79	9.63		40	9.95		5	6.41
	Kyusyu		51	13.04		34	8.65		14	10.22				97	11.83		38	9.45		10	12.82
Current smoker, n(%)			126	32.23		125	31.81		45	32.85		0.974		66	8.05		31	7.71		12	15.38		0.0695
Habitual alcohol drinker, n(%)			151	38.62		142	36.13		41	29.93		0.19		96	11.71		34	8.46		6	7.69		0.1556
Frequency of eaing out												<0.001											<0.001
	More than 1 time/day, n(%)		6	1.53		27	6.87		20	14.6				6	0.73		8	1.99		5	6.41
	More than 1 time/week, n(%)		119	30.43		190	48.35		77	56.2				166	20.24		145	36.07		34	43.59
	Less than 1 time/week, n(%)		266	68.03		176	44.78		40	29.2				648	79.02		249	61.94		39	50
Frequency of take-away meals												<0.001											<0.001
	More than 1 time/day, n(%)		8	2.05		21	5.34		25	18.25				10	1.22		15	3.73		8	10.26
	More than 1 time/week, n(%)		124	31.71		162	41.22		69	50.36				262	31.95		209	51.99		48	61.54
	Less than 1 time/week, n(%)		259	66.24		210	53.44		43	31.39				548	66.83		178	44.28		22	28.21
Consumption of snack on the ietary record day, n(%)			241	61.64		251	63.87		86	62.77		0.8117		645	78.66		290	72.14		56	71.79		0.0269
SD, standard deviation * Means for continuous values were compared by an analysis of variance (ANOVA) and proportions for categorical values were comparedby the chi-square test between High, Middle and Low groups.

## Sheet: Table 2
Table 2. Energy-adjusted nutrient intakes on the dietary recording day among 2221 Japanese adults aged 18-64 years according to frequency of consumption meals prepared away from home [Mean(SD)]†
			Men									Women
			Frequency of consuming meals prepared away from home						Pǁ	P¶		Frequency of consuming meals prepared away from home						Pǁ	P¶
			Never (n=391)		Once (n=393)		Twice or more (n=137)					Never (n=820)		Once (n=402)		Twice or more (n=78)
	Energy, kcal/d		2313.48	583.57	2291.73	554.47	2266.71	616.85	0.6029	0.5107		1772.16	433.63	1791.61	428.01	1785.46	425.24	0.7532	0.7079
	Nutrients with EAR
		Protein, g/d	90.65	18	91.16	17	87.79	18	0.1825	0.0197		73.61	14.32	71.22	(14)*	71.22	14.13	0.011	0.0171
	Vitamins
		Vitamin A, μg RE/d	669.12	831.01	613.98	584.93	534.05	576.74	0.1378	0.1072		590.31	590.31	575.2	897.89	506.91	509.26	0.5847	0.4706
		Vitamin B1, mg/d	1.11	0.41	1.15	(0.43)*	1.07	0.39	0.0137	0.0477		0.92	0.31	0.92	0.31	0.83	0.26	0.0268	0.0644
		Vitamin B2, mg/d	1.45	0.5	1.42	(0.45)*	1.28	(0.46)*	0.001	0.0007		1.26	0.43	1.22	(0.43)*	1.23	0.43	0.0245	0.026
		Niacin, NEmg/d	35.18	10.89	35.4	10.05	34.48	11.76	0.6702	0.9935		28.05	7.5	27.23	7.69	27.9	8.35	0.0247	0.0858
		Vitamin B6, mg/d	1.42	0.44	1.44	0.42	1.34	0.67	0.008	0.0691		1.18	0.38	1.1	(0.35)*	1.04	0.34	<0.001	<0.001
		Vitamin B12, μg/d	8.11	7.82	7.11	7.07	7.14	7.72	0.1411	0.1809		5.86	5.33	5.78	6.65	6.99	9.12	0.252	0.2085
		Folate, μg/d	368.44	153.61	358.78	141.91	304.31	(126)*	<0.001	<0.001		338.61	131.88	306.8	(138)*	286.99	(108)*	<0.001	<0.001
		Vitamin C, mg/d	110.13	76.76	100.64	(58)*	73.02	(53)*	<0.001	<0.001		113.12	72.77	95.55	(64)*	77.1	(57)*	<0.001	<0.001
	Minerals
		Calcium, mg/d	572.27	254.9	254.9	258.1	515.75	(270)*	0.022	0.0428		560.72	236.14	504.39	(206)*	526.67	225.51	0.0002	0.0013
		Magnesium, mg/d	315.01	96.48	318.7	83.94	283.76	(85)*	<0.001	0.0025		264.96	73.25	272.41	(71)*	237.18	(61)*	<0.001	<0.001
		Iron, mg/d	9.72	2.98	9.69	2.8	8.58	(2.1)*	<0.001	<0.001		8.47	2.6	8.01	(2.5)*	7.45	(1.9)*	<0.001	<0.001
		Zinc, mg/d	10.86	2.61	10.7	2.15	10.3	2.39	0.0602	0.0962		8.53	1.75	8.32	(1.8)*	7.75	(1.5)*	<0.001	<0.001
		Copper, mg/d	1.49	0.33	1.49	0.35	1.34	(0.33)*	<0.001	<0.001		1.22	0.29	1.18	(0.29)*	1.07	(0.25)*	<0.001	<0.001
	Nutrients with DG
		Protein, %energy	14.33	2.9	14.24	2.68	13.72	2.9	0.1052	0.2813		15.14	2.88	14.6	(2.8)*	14.63	2.92	0.0044	0.0169
		Fat, %energy	25.25	6.7	26.15	6.64	27.39	(7.3)*	0.0051	0.0147		28.08	7.19	28.61	6.93	31.04	(7.4)*	0.0019	0.0125
		Saturated fat, %energy	6.6	2.41	6.85	2.46	7.01	2.52	0.2936	0.4287		7.73	2.72	7.77	2.83	8.33	2.73	0.1861	0.2656
		Carbohydrate, %energy	60.53	8.11	59.62	7.72	58.89	7.88	0.0983	0.1471		56.77	8.3	56.79	7.63	54.39	7.74	0.0403	0.1101
		Dietary fiber, g/day	18.02	6.9	18.25	6.36	15.15	(5.7)*	<0.001	<0.001		16.71	6.35	15.05	(5.0)*	13.13	(4.5)*	<0.001	<0.001
		Sodium (salt-equivalent), g/day	12.71	3.72	13.56	(4.4)*	12.92	4.34	0.0141	0.0166		10.32	3.3	10.47	3.33	10.11	3.2	0.5787	0.8348
		Potassium, mg/d	2802.18	843.04	2841.17	787.18	2496.06	(879)*	<0.001	0.0006		2577.71	753.53	2366.06	(651)*	2150.6	(531)*	<0.001	<0.001
DG, tentative dietary goal for preventing lifestyle-related disease; EAR, estimated average requirement; SD, standard deviation. † Nutrients expressed as amount per day were energy-adjusted by using the following equation: energy-adjusted intake (unit/d) = observed intake (unit/d) × Estimated EnergyRequirement (EER, kJ/d) / observed energy intake (kJ/d). ‡ Sum of retinol, β-carotene/12, α-caroten…

## Sheet: Table 3
Table 3. Multivariate-adjusted ORs for the presence of not meeting EAR and DG compared with the meeting EAR and DG for frequency of consumption meals prepared away from home among 2221 Japanese adults aged 18-64 years.
				Men										Women
				Frequency of consuming meals prepared away from home										Frequency of consuming meals prepared away from home
				Never (n=391)			Once (n=393)			Twice or more (n=137)				Never (n=820)			Once (n=402)			Twice or more (n=78)
Nutrients with EAR
	Protein, n, %			2	0.51		2	0.51		1	0.73			3	0.37		0	0		0	0
	Crude OR (95% CI)			1.00 (Reference)			1.00 (0.14 - 7.10)			1.43 (0.13 - 15.9)				-			-			-
	Adjusted OR (95% CI)			1.00 (Reference)			0.95 (0.13 - 7.04)			1.49 (0.12 - 18.6)				-			-			-
	Vitamins
		Vitamin A, n, %		245	62.66		251	63.87		100	79.56			399	48.66		248	61.69		51	65.38
		Crude OR (95% CI)		1.00 (Reference)			1.05 (0.79 - 1.41)			2.32 (1.46 - 3.69)				1.00 (Reference)			1.70 (1.33 - 2.17)			1.99 (1.23 - 3.24)
		Adjusted OR (95% CI)		1.00 (Reference)			1.09 (0.81 - 1.46)			2.63 (1.61 - 4.30)				1.00 (Reference)			1.69 (1.31 - 2.16)			1.92 (1.17 - 3.16)
		Vitamin B1, n, %		255	65.22		225	57.25		101	73.72			472	57.56		242	60.2		53	67.95
		Crude OR (95% CI)		1.00 (Reference)			0.71 (0.54 - 0.95)			1.50 (0.97 - 2.31				1.00 (Reference)			1.12 (0.88 - 1.42)			1.56 (0.95 - 2.57)
		Adjusted OR (95% CI)		1.00 (Reference)			0.73 (0.54 - 0.97)			1.37 (0.87 - 2.14)				1.00 (Reference)			1.10 (0.86 - 1.41)			1.53 (0.93 - 2.53)
		Vitamin B2, n, %		146	37.34		169	43		73	53.28			218	26.59		132	32.84		26	33.33
		Crude OR (95% CI)		1.00 (Reference)			1,26 (0.95 - 1.69)			1.92 (1.29 - 2.84)				1.00 (Reference)			1.35 (1.04 - 1.75)			1.38 (0.84 - 2.27)
		Adjusted OR (95% CI)		1.00 (Reference)			1.27 (0.95 - 1.70)			1.95 (1.29 - 2.95)				1.00 (Reference)			1.33 (1.02 - 1.73)			1.32 (0.79 - 2.19)
		Niacin, n, %		1	0.26		0	0		0	0			0	0		0	0		0	0
		Crude OR (95% CI)		-			-			-				-			-			-
		Adjusted OR (95% CI)		-			-			-				-			-			-
		Vitamin B6, n, %		123	31.46		130	33.08		67	48.91			249	30.37		177	44.03		39	50
		Crude OR (95% CI)		1.00 (Reference)			1.08 (0.80 - 1.45)			2.07 (1.40 - 3.10)				1.00 (Reference)			1.80 (1.41 - 2.31)			2.29 (1.44 - 3.66)
		Adjusted OR (95% CI)		1.00 (Reference)			1.08 (0.80 - 1.47)			1.77 (1.16 - 2.70)				1.00 (Reference)			1.82 (1.41 - 2.35)			2.23 (1.37 - 3.61)
		Vitamin B12, n, %		48	12.28		53	13.49		16	11.68			176	21.46		90	22.39		12	15.38
		Crude OR (95% CI)		1.00 (Reference)			1.11 (0.73 - 1.69)			0.95 (0.52 - 1.73)				1.00 (Reference)			1.06 (0.79 - 1.41)			0.67 (0.35 - 1.26)
		Adjusted OR (95% CI)		1.00 (Reference)			1.08 (0.71 - 1.65)			0.87 (0.46 - 1.63)				1.00 (Reference)			1.05 (0.78 - 1.41)			0.56 (0.30 - 1.12)
		Folate, n, %		29	7.42		40	10.18		23	16.79			94	11.46		70	17.41		17	21.79
		Crude OR (95% CI)		1.00 (Reference)			1.41 (0.86 - 2.33)			2.52 (1.40 - 4.52)				1.00 (Reference)			1.63 (1.16 - 2.28)			2.15 (1.21 - 3.84)
		Adjusted OR (95% CI)		1.00 (Reference)			1.37 (0.83 - 2.26)			2.23 (1.20 - 4.14)				1.00 (Reference)			1.59 (1.12 - 2.25)			1.96 (1.08 - 3.58)
		Vitamin C, n, %		174	44.5		181	46.06		94	68.61			342	41.71		205	51		55	70.51
		Crude OR (95% CI)		1.00 (Reference)			1.07 (0.80 - 1.41)			2.73 (1.81 - 4.12)				1.00 (Reference)			1.45 (1.14 - 1.85)			3.34 (2.01 - 5.54)
		Adjusted OR (95% CI)		1.00 (Reference)			1.06 (0.79 - 1.40)			2.33 (1.51 - 3.59)				1.00 (Reference)			1.41 (1.09 - 1.81)			3.24 (1.90 - 5.53)
	Minerals
		Calcium, n, %		232	59.34		221	56.23		94	68.61			447	54.51		251	62.44		45	57.69
		Crude OR (95% CI)		1.00 (Reference)			0.88 (0.66 - 1.17)			1.50 (0.99 - 2.27)				1.00 (Reference)			1.39 (1.09 - 1.77)			1.14 (0.71 - 1.77)
		Adjusted OR (95% CI)		1.00 (Reference)			0.91 (0.68 - 1.22)			1.45 (0.94 - 2.24)				1.00 (Reference)			1.34 (1.04 - 1.72)			1.10 (0.68 - 1.78)
		Magnesium, n, %		185	47.31		182	46.31		90	65.69			291	35.49		185	46.02		43	55.13
		Crude OR (95% CI)		1.00 (Reference)			0.96 (0.73 - 1.27)			2.13 (1.42 - 3.20)				1.00 (Reference)			1.55 (1.22 - 1.98)			2.23 (1.40 - 3.57)
		Adjusted OR (95% CI)		1.00 (Reference)			1.00 (0.75 - 1.33)			2.12 (1.38 - 3.25)				1.00 (Reference)			1.52 (1.18 - 1.95)			2.10 (1.30 - 3.41)
		Iron, n, %		26	6.65		27	6.87		15	10.95			318	38.78		190	47.26		43	55.13
		Crude OR (95% CI)		1.00 (Reference)			1.04 (0.59 - 1.81)			1.73 (0.86 - 3.37)				1.00 (Reference)			1.42 (1.11 - 1.80)			1.94 (1.22 - 3.10)
		Adjusted OR (95% CI)		1.00 (Reference)			1.05 (0.59 - 1.85)			1.79 (0.88 - 3.62)				1.00 (Reference)			1.32 (0.97 - 1.80)			1.70 (0.91 - 3.15)
		Zinc, n, %		30	7.67		32	8.14		18	13.14			40	4.88		20	4.98		9	11.54
		Crude OR (95% CI)		1.00 (Reference)			1.07 (0.64 - 1.79)			1.82 (0.98 - 3.38)				1.00 (Reference)			1.02 (0.59 - 1.77)			2.54 (1.19 - 5.46)
		Adjusted OR (95% CI)		1.00 (Reference)			1.13 (0.66 -1.93)			2.06 (1.06 - 4.01)				1.00 (Reference)			1.05 (0.59 - 1.84)			2.46 (1.11 - 5.47)
		Copper, n, %		2	0.51		0	0		1	0.73			3	0.37		1	0.25		1	1.28
		Crude OR (95% CI)		-			-			-				1.00 (Reference)			0.68 (0.07 - 6.55)			3.54 (0.36 - 34.4)
		Adjusted OR (95% CI)		-			-			-				1.00 (Reference)			0.52 (0.05 - 5.71)			2.03 (0.18 - 22.7)
Nutrients with DG
		Protein, n, %		141	36.06		136	34.61		55	40.15			229	27.93		142	35.32		28	35.9
		Crude OR (95% CI)		1.00 (Reference)			0.94 (0.70 - 1.26)			1.19 (0.70 - 1.26)				1.00 (Reference)			1.41 (1.09 - 1.82)			1.45 (0.89 - 2.35)
		Adjusted OR (95% CI)		1.00 (Reference)			0.93 (0.69 - 1.24)			1.10 (0.73 - 1.68)				1.00 (Reference)			1.38 (1.06 - 1.79)			1.36 (0.83 - 2.24)
		Fat, n, %		177	45.27		171	43.51		69	50.36			435	53.05		212	52.74		53	67.95
		Crude OR (95% CI)		1.00 (Reference)			0.93 (0.70 - 1.23)			1.23 (0.83 - 1.81)				1.00 (Reference)			0.99 (0.78 - 1.25)			1.88 (1.14 - 3.08)
		Adjusted OR (95% CI)		1.00 (Reference)			0.95 (0.72 - 1.26)			1.21 (0.81 - 1.81)				1.00 (Reference)			1.01 (0.79 - 1.29)			1.84 (1.11 - 3.04)
		Saturated fat, n, %		143	36.57		175	44.53		62	45.26			464	56.59		231	57.46		50	64.1
		Crude OR (95% CI)		1.00 (Reference)			1.39 (1.05 - 1.85)			1.43 (0.97 - 2.13)				1.00 (Reference)			1.04 (0.81 - 1.32)			1.37 (0.85 - 2.22)
		Adjusted OR (95% CI)		1.00 (Reference)			1.36 (1.02 - 1.82)			1.37 (0.90 - 2.05)				1.00 (Reference)			1.06 (0.82 - 1.35)			1.36 (0.83 - 2.22)
		Carbohydrate, n, %		153	39.13		133	33.84		45	32.85			299	36.46		129	32.09		27	34.62
		Crude OR (95% CI)		1.00 (Reference)			0.80 (0.60 - 1.07)			0.76 (0.51 - 1.15)				1.00 (Reference)			0.82 (0.64 - 1.06)			0.92 (0.57 - 1.50)
		Adjusted OR (95% CI)		1.00 (Reference)			0.82 (0.61 - 1.10)			0.79 (0.52 - 1.22)				1.00 (Reference)			0.82 (0.63 - 1.06)			0.88 (0.53 - 1.44)
		Dietary fiber, n, %		266	68.03		257	65.39		114	83.21			528	64.39		303	75.37		68	87.18
		Crude OR (95% CI)		1.00 (Reference)			0.89 (0.67 - 1.20)			2.33 (1.42 - 3.82)				1.00 (Reference)			1.69 (1.29 - 2.21)			3.76 (1.91 - 7.41)
		Adjusted OR (95% CI)		1.00 (Reference)			0.94 (0.69 - 1.27)			2.23 (1.34 - 3.75)				1.00 (Reference)			1.63 (1.24 - 2.15)			3.49 (1.75 - 6.96)
		Sodium (salt-equivalent), n, %		363	92.84		369	93.89		121	88.32			700	85.37		355	88.31		68	87.18
		Crude OR (95% CI)		1.00 (Reference)			1,19 (0.68 - 2.09)			0.58 (0.31 - 1.12)				1.00 (Reference)			1.30 (0.90 - 1.86)			1.17 (0.58 - 2.33)
		Adjusted OR (95% CI)		1.00 (Reference)			1.15 (0.65 - 2.04)			0.63 (0.32 - 1.25)				1.00 (Reference)			1.32 (0.91 - 1.90)			1.22 (0.61 - 2.47)
		Potassium, n, %		253	64.71		247	62.85		114	83.21			450	54.88		267	66.42		63	80.77
		Crude OR (95% CI)		1.00 (Reference)			0.92 (0.69 - 1.24)			2.70 (1.65 - 4.43)				1.00 (Reference)			1.63 (1.27 - 2.09)			3.45 (1.93 - 6.17)
		Adjusted OR (95% CI)		1.00 (Reference)			0.97 (0.72 - 1.32)			2.70 (1.61 - 4.51)				1.00 (Reference)			1.54 (1.19 - 2.00)			3.17 (1.75 - 5.76)
DG, tentative dietary goal for preventing lifestyle-related disease; DRI, Dietary Reference Intakes; EAR, estimated average requirement; OR, odd ratio. Percentage of subjects whose intake was in the range of DG or above the EAR. Each energy-adjusted nutrient intake (unit/d) was compared with each DRI value (unit/d), using the cut-point method. The probability of inadequacy >50% for menstruating w…

## Sheet: Table 4
Table 4. Energy-adjusted food group intake on the dietary recording day among 2221 Japanese adults aged 18-64 years according to frequency of home-cooked meal consumption [Mean(SD)]†
Food groups (g/day)	Men							Women
	Frequency of consuming meals prepared away from home			P‡	P§			Frequency of consuming meals prepared away from home			P‡	P§
	Never (n=391)	Once (n=393)	Twice or more (n=137)					Never (n=820)	Once (n=402)	Twice or more (n=78)
Grains	639.6 (179.3)	642.6 (183.3)	643.3 (192.7)	0.9653	0.7748			432.6 (147.2)	445.1 (142.2)	416.9 (142.7)	0.1889	0.4309
Potatoes	62.8 (73.6)	62.8 (74.7)	40.9 (52.4)*	0.0041	0.0132			54.1 (70.0)	50.8 (64.9)*	36.5 (49.8)	0.082	0.0915
Sugars	7.3 (10.1)	7.6 (9.5)	7.7 (8.3)	0.8448	0.6866			6.8 (8.3)	7.3 (8.6)	8.5 (8.9)	0.1824	0.2097
Pulses	77.3 (91.8)	82.8 (91.8)	55.3 (85.8)*	0.0095	0.0165			75.1 (87.8)	64.6 (79.6)	40.7 (53.8)*	0.0008	0.0012
Sesame and nuts	2.5 (7.0)	2.5 (6.2)	3.9 (19.0)	0.303	0.2468			2.7 (7.2)	2.3 (6.5)	2.8 (5.3)	0.537	0.4689
Vegetables	366.6 (200.0)	360.1 (194.0)	270.8 (162.8)*	<0.001	<0.001			333.3 (172.2)	288.9 (155.1)*	2334.3 (124.1)*	<0.001	<0.001
Fruits	91.9 (142.4)	86.4 (116.9)	52.2 (122.3)*	0.0072	0.0125			115.1 (127.4)	98.1 (120.9)*	59.8 (111.6)*	<0.001	0.0017
Mushrooms	22.0 (37.4)	19.3 (29.3)	11.5 (23.2)*	0.0046	0.0233			21.0 (30.8)	16.4 (25.5)	15.8 (30.4)	0.0206	0.0605
Seaweeds	12.2 (22.7)	15.0 (23.5)	10.9 (15.5)	0.0942	0.1455			10.7 (21.2)	11.2 (20.0)	8.7 (14.7)	0.6191	0.7486
Fish and shellfishes	89.9 (80.4)	82.4 (73.7)	82.3 (83.9)	0.3707	0.721			67.9 (65.7)	64.3 (67.7)	69.4 (64.0)	0.6282	0.6454
Meat and poultry	129.4 (96.5)	138.4 (88.7)	134,4 (100.5)	0.4082	0.7616			95.2 (68.6)	97.7 (67.0)*	91.1 (73.0)	0.6899	0.5777
Eggs	54.5 (46.7)	39.8 (39.4)*	41.5 (40.1)*	<0.001	<0.001			41.8 (38.9)	38.5 (36.5)	32.0 (34.8)*	0.0496	0.0158
Dairy products	91.8 (133.2)	107.7 (142.8)	115.3 (177.4)	0.1566	0.2738			124.7 (138.5)	120.6 (131.3)	142.2 (122.1)	0.4375	0.4166
Oils	13.4 (10.5)	16.2 (10.5)*	18.0 (11.7)*	<0.001	<0.001			11.1 (8.7)	13.0 (9.6)*	16.9 (11.2)*	<0.001	<0.001
Confectionaries	19.2 (38.8)	20.5 (43.7)	27.6 (59.4)	0.1555	0.3023			29.7 (42.6)	31.3 (49.7)	38.9 (54.1)	0.2265	0.163
Beverages	1169.6 (695.7)	1118.3 (660.8)	1168.1 (977.6)	0.5788	0.5263			952.1 (542.8)	909.4 (553.0)	955.8 (578.1)	0.4259	0.7257
Seasonings	98.9 (83.7)	147.5 (127.2)*	171.0 (173.1)*	<0.001	<0.001			84.7 (78.3)	95.4 (84.4)*	113.8 (135.7)*	0.0042	0.003
† Food groups expressed as amount per day were energy-adjusted by using the following equation: energy-adjusted intake (g/d) = observed intake (g/day) × EER (kcal/day)/observed energy intake (kcal/day). ‡ The p values are shown for an analysis of variance (ANOVA) to analyze differences of nutrient intake between three groups. § The p values are shown for covariate analysis to analyze difference o…													0
